# Supplementary material for: Hands Deserve Better: A Systematic Review on Surgical Glove Fit and Provider Performance
Source: J Clin Med. 2025 Oct 30;14(21):7695. doi: 10.3390/jcm14217695 (PMC12609777; doi:10.3390/jcm14217695)
Supplement: Supplementary file 1 [file jcm-14-07695-s001.zip]

Archive with 1 entries (1 files):
- jcm-3902164-supplementary.pdf
